# Supplementary material for: A novel H2A-A127 variant is associated with human cancer and enhances tumor-related phenotypes in Drosophila melanogaster models
Source: Front Oncol. 2026 Jul 13;16:1814908. doi: 10.3389/fonc.2026.1814908 (PMC13402181; doi:10.3389/fonc.2026.1814908)
Supplement: Supplementary Table 1 — Table summarizing the p-values of all comparisons from the eyeful, AML and PRC1/2 screens. [file Table1.xlsx]

## Sheet: Sheet1
Table 1 : Table viewing Leucegene’s RNA-seq Dataset of 437 samples from AML patients used to identify H2AC18/19 mutation expression in AML.
Leucegene dataset	SRA accession numbers	Total number of samples	Samples with H2AA4-A127V
GSE62190	PRJNA263397	82 samples	4 samples
GSE49642	PRJNA214592	43 samples	4 samples
GSE52656	PRJNA229548	27 samples	2 samples
GSE66917	PRJNA278364	22 samples	1 sample
GSE67039	PRJNA278767	263 samples	11 samples
		437 samples	22 samples
