# Supplementary material for: A novel H2A-A127 variant is associated with human cancer and enhances tumor-related phenotypes in Drosophila melanogaster models
Source: Front Oncol. 2026 Jul 13;16:1814908. doi: 10.3389/fonc.2026.1814908 (PMC13402181; doi:10.3389/fonc.2026.1814908)
Supplement: Supplementary Table 2 — Cytogenetic and mutational characteristics of H2A-A127V and H2A-wt AML samples in the Leucegene dataset. [file Table2.xlsx]

## Sheet: Sheet1
Table 2: A summary of cBioPortal samples with A127 equivalent mutations in other H2A variants.
										Tumor tissue				Normal tissue
Gene	Sample ID	Cancer Type Detailed	Chr.	Start Pos	End Pos	Ref	Var	Protein Change		Variant Reads	Ref Reads	VAF		Variant Reads	Ref Reads	VAF
H2AC1	IC-9635EPN	Ependymoma (Glioma)	6	25726374	25726374	C	A	A128S		25	22	0.53		25	22	0.53
H2AC4	TCGA-AA-3492-01	Colon Adenocarcinoma	6	26033417	26033417	G	A	A127V		32	33	0.49		0	52	0
H2AC15	CSCC-32-T	Cutaneous Squamous Cell Carcinoma	6	27805739	27805739	C	A	A127S		31	125	0.2		0	178	0
H2AC17	cll_iuopa_2015_464	Chronic Lymphocytic Leukemia/Small Lymphocytic Lymphoma	6	27860548	27860548	G	C	A127G		-	-	-		-	-	-
H2AC17	DLBCL-LS2357	Diffuse Large B-Cell Lymphoma, NOS	6	27860548	27860548	G	A	A127V		12	111	0.1		-	-	-
H2AC17	SP116697	Diffuse Large B-Cell Lymphoma, NOS	6	27860549	27860549	C	T	A127T		4	30	0.12		-	-	-
H2AC17	PCNSL_3	Diffuse Large B-Cell Lymphoma, NOS	6	27860548	27860548	G	A	A127V		-	-	-		-	-	-
H2AC17	SCLL-0363*	Chronic Lymphocytic Leukemia/Small Lymphocytic Lymphoma	6	27860548	27860548	G	C	A127G		55	46	0.54		0	77	0
H2AC17	SCLL-0363*	Chronic Lymphocytic Leukemia/Small Lymphocytic Lymphoma	6	27860549	27860549	C	T	A127T		56	49	0.53		0	80	0
H2AC20	CLCA_0273	Hepatocellular Carcinoma	1	149858901	149858901	C	T	A126V		-	-	-		-	-	-
H2AC25	TCGA-23-1116-01	Serous Ovarian Cancer	1	228645139	228645139	G	T	A127D		125	49	0.72		0	60	0
VAF: variant allele frequency
